# Supplementary material for: Medullary Thyroid Carcinoma Without Calcitonin: A Case Linking Ultimobranchial Bodies to Tumor Evolution
Source: Pathophysiology. 2025 Oct 23;32(4):56. doi: 10.3390/pathophysiology32040056 (PMC12641662; doi:10.3390/pathophysiology32040056)
Supplement: Supplementary file 1 [file pathophysiology-32-00056-s001.zip]

Archive with 1 entries (1 files):
- pathophysiology-3649854-supplementary.pdf
